# Supplementary material for: Mutual Placement of Isocyanide and Phosphine Ligands in Platinum(II) Complexes [PtHal2L1L2] (Hal = Cl, Br, I; L1,L2 = CNCy, PPh3) Leads to Highly-Efficient Photocatalysts for Hydrosilylation of Alkynes
Source: Molecules. 2023 Nov 24;28(23):7764. doi: 10.3390/molecules28237764 (PMC10708205; doi:10.3390/molecules28237764)
Supplement: Supplementary file 1 [file molecules-28-07764-s001.zip]

Archive with 1 entries (1 files):
- molecules-2712138-supplementary.pdf
